# Supplementary material for: The small iron-deficiency-induced protein OLIVIA and its relation to the bHLH transcription factor POPEYE
Source: PLoS One. 2024 Apr 16;19(4):e0295732. doi: 10.1371/journal.pone.0295732 (PMC11020826; doi:10.1371/journal.pone.0295732)
Supplement: S2 File — Original data. (TXT) [file pone.0295732.s009.txt]

line	treatment	value			+Fe= 50 µM Fe; -Fe = 0 µM Fe
Col	50 uM Fe	1.693
Col	50 uM Fe	1.826
Col	50 uM Fe	1.986
Col	50 uM Fe	1.672
Col	50 uM Fe	1.411
Col	50 uM Fe	2.056
Col	50 uM Fe	1.42
Col	50 uM Fe	1.807
Col	50 uM Fe	1.24
Col	50 uM Fe	1.616
Col	50 uM Fe	0.896
Col	50 uM Fe	1.856
Col	50 uM Fe	1.397
Col	50 uM Fe	1.715
Col	50 uM Fe	1.656
Col	50 uM Fe	1.433
Col	50 uM Fe	1.272
Col	50 uM Fe	1.188
Col	50 uM Fe	1.711
Col	50 uM Fe	1.916
Col	50 uM Fe	1.99
Col	50 uM Fe	1.36
Col	50 uM Fe	0.899
Col	50 uM Fe	1.961
Col	50 uM Fe	1.052
Col	50 uM Fe	1.266
Col	50 uM Fe	1.756
Col	50 uM Fe	1.713
Col	50 uM Fe	2.12
Col	50 uM Fe	2.211
Col	50 uM Fe	2.192
Col	50 uM Fe	1.393
Col	50 uM Fe	2.218
Col	50 uM Fe	1.897
Col	50 uM Fe	1.83
Col	50 uM Fe	1.816
Col	50 uM Fe	2.053
Col	50 uM Fe	0.895
Col	50 uM Fe	1.107
Col	50 uM Fe	1.151
Col	50 uM Fe	1.749
Col	50 uM Fe	1.111
Col	50 uM Fe	1.437
Col	50 uM Fe	1.324
Col	50 uM Fe	2.025
Col	50 uM Fe	1.18
Col	50 uM Fe	1.882
Col	50 uM Fe	1.742
Col	50 uM Fe	1.215
Col	50 uM Fe	1.583
Col	50 uM Fe	1.469
Col	50 uM Fe	0.768
Col	50 uM Fe	1.262
Col	50 uM Fe	1.452
pye1	50 uM Fe	1.88
pye1	50 uM Fe	2.147
pye1	50 uM Fe	1.441
pye1	50 uM Fe	2.306
pye1	50 uM Fe	1.58
pye1	50 uM Fe	2.085
pye1	50 uM Fe	2.12
pye1	50 uM Fe	1.386
pye1	50 uM Fe	1.413
pye1	50 uM Fe	1.645
pye1	50 uM Fe	2.035
pye1	50 uM Fe	1.021
pye1	50 uM Fe	2.245
pye1	50 uM Fe	1.478
pye1	50 uM Fe	1.187
pye1	50 uM Fe	0.97
pye1	50 uM Fe	1.028
pye1	50 uM Fe	1.419
pye1	50 uM Fe	2.005
pye1	50 uM Fe	1.758
pye1	50 uM Fe	1.302
pye1	50 uM Fe	1.925
pye1	50 uM Fe	1.939
pye1	50 uM Fe	1.542
pye1	50 uM Fe	1.109
pye1	50 uM Fe	1.585
pye1	50 uM Fe	1.429
pye1	50 uM Fe	1.658
pye1	50 uM Fe	0.966
pye1	50 uM Fe	0.697
pye1	50 uM Fe	2.158
pye1	50 uM Fe	1.6
pye1	50 uM Fe	1.779
pye1	50 uM Fe	1.087
pye1	50 uM Fe	1.831
pye1	50 uM Fe	1.65
pye1	50 uM Fe	0.932
pye1	50 uM Fe	1.268
pye1	50 uM Fe	1.587
pye1	50 uM Fe	1.875
pye1	50 uM Fe	1.852
pye1	50 uM Fe	1.195
pye1	50 uM Fe	1.791
pye1	50 uM Fe	1.978
pye1	50 uM Fe	1.805
pye1	50 uM Fe	1.352
pye1	50 uM Fe	2.006
pye1	50 uM Fe	2.122
pye1	50 uM Fe	1.897
pye1	50 uM Fe	1.577
pye1	50 uM Fe	1.581
pye1	50 uM Fe	1.515
OLVox7	50 uM Fe	1.906
OLVox7	50 uM Fe	1.653
OLVox7	50 uM Fe	1.822
OLVox7	50 uM Fe	1.683
OLVox7	50 uM Fe	2.01
OLVox7	50 uM Fe	1.933
OLVox7	50 uM Fe	1.806
OLVox7	50 uM Fe	1.539
OLVox7	50 uM Fe	1.674
OLVox7	50 uM Fe	1.743
OLVox7	50 uM Fe	1.836
OLVox7	50 uM Fe	1.953
OLVox7	50 uM Fe	1.938
OLVox7	50 uM Fe	1.153
OLVox7	50 uM Fe	1.748
OLVox7	50 uM Fe	0.938
OLVox7	50 uM Fe	1.507
OLVox7	50 uM Fe	1.8
OLVox11	50 uM Fe	1.918
OLVox11	50 uM Fe	1.612
OLVox11	50 uM Fe	1.659
OLVox11	50 uM Fe	1.322
OLVox11	50 uM Fe	0.452
OLVox11	50 uM Fe	1.882
OLVox11	50 uM Fe	1.721
OLVox11	50 uM Fe	1.896
OLVox11	50 uM Fe	1.806
OLVox11	50 uM Fe	1.56
OLVox11	50 uM Fe	1.144
OLVox11	50 uM Fe	1.055
OLVox11	50 uM Fe	1.58
OLVox11	50 uM Fe	1.474
OLVox11	50 uM Fe	0.717
OLVox11	50 uM Fe	1.649
olvm3	50 uM Fe	1.652
olvm3	50 uM Fe	1.91
olvm3	50 uM Fe	1.772
olvm3	50 uM Fe	1.625
olvm3	50 uM Fe	1.642
olvm3	50 uM Fe	1.597
olvm3	50 uM Fe	1.803
olvm3	50 uM Fe	1.728
olvm3	50 uM Fe	1.651
olvm3	50 uM Fe	1.365
olvm3	50 uM Fe	1.751
olvm3	50 uM Fe	1.087
olvm3	50 uM Fe	1.769
olvm3	50 uM Fe	1.601
olvm3	50 uM Fe	2.035
olvm3	50 uM Fe	1.017
olvm3	50 uM Fe	1.675
olvm3	50 uM Fe	1.562
olvm7	50 uM Fe	1.917
olvm7	50 uM Fe	1.794
olvm7	50 uM Fe	1.639
olvm7	50 uM Fe	1.573
olvm7	50 uM Fe	1.914
olvm7	50 uM Fe	1.377
olvm7	50 uM Fe	1.203
olvm7	50 uM Fe	1.972
olvm7	50 uM Fe	0.943
olvm7	50 uM Fe	1.709
olvm7	50 uM Fe	1.315
olvm7	50 uM Fe	1.062
olvm7	50 uM Fe	1.932
olvm7	50 uM Fe	1.873
olvm7	50 uM Fe	1.68
olvm7	50 uM Fe	1.505
olvm7	50 uM Fe	1.361
pOox7	50 uM Fe	1.836
pOox7	50 uM Fe	1.688
pOox7	50 uM Fe	1.669
pOox7	50 uM Fe	1.568
pOox7	50 uM Fe	1.962
pOox7	50 uM Fe	1.61
pOox7	50 uM Fe	1.878
pOox7	50 uM Fe	1.611
pOox7	50 uM Fe	1.706
pOox7	50 uM Fe	1.617
pOox7	50 uM Fe	1.503
pOox7	50 uM Fe	1.187
pOox7	50 uM Fe	1.808
pOox7	50 uM Fe	1.391
pOox7	50 uM Fe	1.616
pOox7	50 uM Fe	1.642
pOox7	50 uM Fe	1.892
pOox7	50 uM Fe	1.738
pOox11	50 uM Fe	1.531
pOox11	50 uM Fe	1.446
pOox11	50 uM Fe	1.351
pOox11	50 uM Fe	1.295
pOox11	50 uM Fe	0.939
pOox11	50 uM Fe	1.675
pOox11	50 uM Fe	1.171
pOox11	50 uM Fe	1.485
pOox11	50 uM Fe	1.219
pOox11	50 uM Fe	1.655
pOox11	50 uM Fe	1.966
pOox11	50 uM Fe	1.782
pOox11	50 uM Fe	1.668
pOox11	50 uM Fe	1.509
pOox11	50 uM Fe	1.407
pOox11	50 uM Fe	1.254
pOox11	50 uM Fe	0.927
Col	0 uM Fe	2.039
Col	0 uM Fe	1.674
Col	0 uM Fe	1.406
Col	0 uM Fe	2.229
Col	0 uM Fe	2.123
Col	0 uM Fe	2.048
Col	0 uM Fe	2.279
Col	0 uM Fe	2.446
Col	0 uM Fe	1.923
Col	0 uM Fe	2.174
Col	0 uM Fe	2.584
Col	0 uM Fe	2.511
Col	0 uM Fe	1.986
Col	0 uM Fe	2.457
Col	0 uM Fe	1.814
Col	0 uM Fe	2.086
Col	0 uM Fe	2.273
Col	0 uM Fe	2.904
Col	0 uM Fe	2.478
Col	0 uM Fe	2.041
Col	0 uM Fe	2.26
Col	0 uM Fe	2.187
Col	0 uM Fe	2.882
Col	0 uM Fe	1.963
Col	0 uM Fe	2.304
Col	0 uM Fe	2.502
Col	0 uM Fe	2.334
Col	0 uM Fe	1.837
Col	0 uM Fe	1.83
Col	0 uM Fe	1.662
Col	0 uM Fe	2.511
Col	0 uM Fe	2.546
Col	0 uM Fe	2.475
Col	0 uM Fe	2.004
Col	0 uM Fe	1.641
Col	0 uM Fe	1.968
Col	0 uM Fe	2.195
Col	0 uM Fe	1.778
Col	0 uM Fe	2.285
Col	0 uM Fe	2.155
Col	0 uM Fe	1.153
Col	0 uM Fe	1.452
Col	0 uM Fe	2.674
Col	0 uM Fe	1.927
Col	0 uM Fe	1.816
Col	0 uM Fe	1.889
Col	0 uM Fe	2.55
Col	0 uM Fe	1.698
Col	0 uM Fe	2.654
Col	0 uM Fe	1.775
Col	0 uM Fe	1.978
Col	0 uM Fe	2.549
Col	0 uM Fe	3.05
pye1	0 uM Fe	2.604
pye1	0 uM Fe	2.801
pye1	0 uM Fe	2.321
pye1	0 uM Fe	2.586
pye1	0 uM Fe	2.491
pye1	0 uM Fe	2.131
pye1	0 uM Fe	2.229
pye1	0 uM Fe	2.257
pye1	0 uM Fe	2.055
pye1	0 uM Fe	2.933
pye1	0 uM Fe	2.388
pye1	0 uM Fe	1.55
pye1	0 uM Fe	2.48
pye1	0 uM Fe	2.37
pye1	0 uM Fe	2.48
pye1	0 uM Fe	2.913
pye1	0 uM Fe	2.848
pye1	0 uM Fe	3.143
pye1	0 uM Fe	2.087
pye1	0 uM Fe	2.204
pye1	0 uM Fe	2.684
pye1	0 uM Fe	2.119
pye1	0 uM Fe	2.179
pye1	0 uM Fe	1.689
pye1	0 uM Fe	2.196
pye1	0 uM Fe	2.861
pye1	0 uM Fe	0.554
pye1	0 uM Fe	1.95
pye1	0 uM Fe	0.863
pye1	0 uM Fe	2.301
pye1	0 uM Fe	3.571
pye1	0 uM Fe	0.69
pye1	0 uM Fe	2.899
pye1	0 uM Fe	2.431
pye1	0 uM Fe	2.257
pye1	0 uM Fe	2.113
pye1	0 uM Fe	2.465
pye1	0 uM Fe	2.713
pye1	0 uM Fe	2.236
pye1	0 uM Fe	2.602
pye1	0 uM Fe	2.552
pye1	0 uM Fe	2.444
pye1	0 uM Fe	1.975
pye1	0 uM Fe	2.364
pye1	0 uM Fe	2.849
pye1	0 uM Fe	2.4
pye1	0 uM Fe	2.246
pye1	0 uM Fe	2.502
pye1	0 uM Fe	2.222
pye1	0 uM Fe	1.546
pye1	0 uM Fe	1.971
pye1	0 uM Fe	2.447
OLVox7	0 uM Fe	2.185
OLVox7	0 uM Fe	2.737
OLVox7	0 uM Fe	2.484
OLVox7	0 uM Fe	2.893
OLVox7	0 uM Fe	2.389
OLVox7	0 uM Fe	2.2
OLVox7	0 uM Fe	3.188
OLVox7	0 uM Fe	1.235
OLVox7	0 uM Fe	1.907
OLVox7	0 uM Fe	2.353
OLVox7	0 uM Fe	1.965
OLVox7	0 uM Fe	2.693
OLVox7	0 uM Fe	0.649
OLVox7	0 uM Fe	2.715
OLVox7	0 uM Fe	2.369
OLVox7	0 uM Fe	2.517
OLVox7	0 uM Fe	2.904
OLVox7	0 uM Fe	2.936
OLVox11	0 uM Fe	1.002
OLVox11	0 uM Fe	2.65
OLVox11	0 uM Fe	2.453
OLVox11	0 uM Fe	2.283
OLVox11	0 uM Fe	2.425
OLVox11	0 uM Fe	1.067
OLVox11	0 uM Fe	2.149
OLVox11	0 uM Fe	2.244
OLVox11	0 uM Fe	2.532
OLVox11	0 uM Fe	0.718
OLVox11	0 uM Fe	2.364
OLVox11	0 uM Fe	2.677
OLVox11	0 uM Fe	2.396
OLVox11	0 uM Fe	2.557
OLVox11	0 uM Fe	2.334
OLVox11	0 uM Fe	2.762
OLVox11	0 uM Fe	1.261
OLVox11	0 uM Fe	2.366
olvm3	0 uM Fe	2.4
olvm3	0 uM Fe	2.493
olvm3	0 uM Fe	2.305
olvm3	0 uM Fe	1.818
olvm3	0 uM Fe	0.35
olvm3	0 uM Fe	1.746
olvm3	0 uM Fe	2.825
olvm3	0 uM Fe	2.424
olvm3	0 uM Fe	2.119
olvm3	0 uM Fe	2.683
olvm3	0 uM Fe	2.536
olvm3	0 uM Fe	2.361
olvm3	0 uM Fe	2.129
olvm3	0 uM Fe	2.586
olvm3	0 uM Fe	2.243
olvm3	0 uM Fe	2.095
olvm3	0 uM Fe	2.047
olvm3	0 uM Fe	2.361
olvm7	0 uM Fe	0.601
olvm7	0 uM Fe	2.668
olvm7	0 uM Fe	1.758
olvm7	0 uM Fe	2.378
olvm7	0 uM Fe	2.047
olvm7	0 uM Fe	2.732
olvm7	0 uM Fe	1.616
olvm7	0 uM Fe	2.085
olvm7	0 uM Fe	2.137
olvm7	0 uM Fe	2.291
olvm7	0 uM Fe	2.254
olvm7	0 uM Fe	2.129
olvm7	0 uM Fe	2.124
olvm7	0 uM Fe	2.24
olvm7	0 uM Fe	1.916
olvm7	0 uM Fe	2.421
olvm7	0 uM Fe	1.831
pOox7	0 uM Fe	2.356
pOox7	0 uM Fe	2.52
pOox7	0 uM Fe	2.175
pOox7	0 uM Fe	2.512
pOox7	0 uM Fe	2.532
pOox7	0 uM Fe	2.315
pOox7	0 uM Fe	2.235
pOox7	0 uM Fe	2.466
pOox7	0 uM Fe	2.336
pOox7	0 uM Fe	2.783
pOox7	0 uM Fe	2.146
pOox7	0 uM Fe	2.505
pOox7	0 uM Fe	2.403
pOox7	0 uM Fe	2.378
pOox7	0 uM Fe	2.355
pOox7	0 uM Fe	2.35
pOox7	0 uM Fe	2.492
pOox11	0 uM Fe	1.896
pOox11	0 uM Fe	1.851
pOox11	0 uM Fe	2.318
pOox11	0 uM Fe	2.352
pOox11	0 uM Fe	2.335
pOox11	0 uM Fe	2.303
pOox11	0 uM Fe	2.041
pOox11	0 uM Fe	1.961
pOox11	0 uM Fe	2.017
pOox11	0 uM Fe	2.111
pOox11	0 uM Fe	2.136
pOox11	0 uM Fe	2.195
pOox11	0 uM Fe	2.002
pOox11	0 uM Fe	2.141
pOox11	0 uM Fe	2.174
pOox11	0 uM Fe	2.398
pOox11	0 uM Fe	1.726
pOox11	0 uM Fe	1.942
