# Supplementary material for: The small iron-deficiency-induced protein OLIVIA and its relation to the bHLH transcription factor POPEYE
Source: PLoS One. 2024 Apr 16;19(4):e0295732. doi: 10.1371/journal.pone.0295732 (PMC11020826; doi:10.1371/journal.pone.0295732)
Supplement: S3 File — Original data. (XLSX) [file pone.0295732.s010.xlsx]

## Sheet: Sorted data
		Efc				Efg				OLV_inside_deletion					OLV_outside_deletion						FRO3						NAS4						PYE					ZIF1
"+Fe"	Col	111188		"+Fe"	Col	163.879		"+Fe"	Col	1352.14			"+Fe"	Col	5278.85				"+Fe"	Col	27708.9				"+Fe"	Col	3150.11				"+Fe"	Col	194.98			"+Fe"	Col	2251.73
	Col	72093.2			Col	50.8951			Col	456.752				Col	3671.54					Col	15781.1					Col	2181.18					Col	77.9413				Col	1170.71
	Col	101107			Col	153.006			Col	413.973				Col	5259.62					Col	20614.6					Col	1896.85					Col	145.551				Col	1041.9
	pye1	75847.1			pye1	171.373			pye1	916.319				pye1	8353.81					pye1	17363.3					pye1	2827.36					pye1	2.6307				pye1	3248.93
	pye1	81041.2			pye1	123.481			pye1	663.471				pye1	3702.44					pye1	14480.3					pye1	2316.05					pye1	0.768425				pye1	767.793
	pye1	89083.2			pye1	186.774			pye1	824.375				pye1	8163.93					pye1	20788.6					pye1	1810.27					pye1	0.981045				pye1	1369.01
	OLVox7	110459			OLVox7	71.65			OLVox7	2.26658e+07				OLVox7	4.20065e+08					OLVox7	21275.2					OLVox7	2618.55					OLVox7	142.901				OLVox7	922.4
	OLVox7	147940			OLVox7	105.952			OLVox7	2.65288e+07				OLVox7	7.12579e+08					OLVox7	15933					OLVox7	4886.31					OLVox7	127.786				OLVox7	1122.18
	OLVox7	52068.4			OLVox7	55.4829			OLVox7	2.67791e+07				OLVox7	4.52868e+08					OLVox7	12844.9					OLVox7	2371.34					OLVox7	82.1828				OLVox7	428.938
	OLVox11	52982.8			OLVox11	79.393			OLVox11	2.38439e+06				OLVox11	3.30785e+07					OLVox11	13897.8					OLVox11	2642.69					OLVox11	189.868				OLVox11	1075.59
	OLVox11	117623			OLVox11	192.508			OLVox11	4.15152e+06				OLVox11	6.32806e+07					OLVox11	18417.8					OLVox11	2995.35					OLVox11	281.173				OLVox11	2307.44
	OLVox11	71546.3			OLVox11	90.0778			OLVox11	2.53278e+06				OLVox11	2.58992e+07					OLVox11	10189.9					OLVox11	3053.51					OLVox11	69.05				OLVox11	1058.79
	olvm3	75135.3			olvm3	108.633			olvm3	697.709				olvm3	5127.23					olvm3	10110.1					olvm3	2874.43					olvm3	154.961				olvm3	1739.35
	olvm3	82211.7			olvm3	160.963			olvm3	167.772				olvm3	8753.8					olvm3	16544.4					olvm3	2489.36					olvm3	138.546				olvm3	1799.97
	olvm3	63896.7			olvm3	55.7628			olvm3	224.916				olvm3	4104.65					olvm3	20246.6					olvm3	2561.96					olvm3	182.381				olvm3	1289.32
	olvm7	120381			olvm7	79.2421			olvm7	877.572				olvm7	5340.33					olvm7	16585.4					olvm7	5567.05					olvm7	299.103				olvm7	2223.03
	olvm7	87448.6			olvm7	95.2148			olvm7	407.715				olvm7	3801.17					olvm7	17699					olvm7	2576.45					olvm7	95.3483				olvm7	1487.82
	olvm7	54705.5			olvm7	68.9802			olvm7	399.079				olvm7	1899.36					olvm7	15138.8					olvm7	2103.85					olvm7	104.791				olvm7	1019.12
	pOox7	70973			pOox7	60.0392			pOox7	2.09079e+06				pOox7	2.9466e+07					pOox7	15494.3					pOox7	5955.52					pOox7	1.48182				pOox7	1677.96
	pOox7	87622.2			pOox7	143.151			pOox7	3.86401e+06				pOox7	5.23006e+07					pOox7	16326.7					pOox7	6759.34					pOox7	4.07189				pOox7	1542.03
	pOox7	71103.5			pOox7	97.3305			pOox7	2.09375e+06				pOox7	3.17387e+07					pOox7	15527.7					pOox7	2738.87					pOox7	0.669005				pOox7	1590.84
	pOox11	59345.9			pOox11	28.5586			pOox11	191639				pOox11	2.15453e+06					pOox11	16192.6					pOox11	3136.79					pOox11	2.46558				pOox11	1403.54
	pOox11	76854.7			pOox11	52.5267			pOox11	184614				pOox11	2.13415e+06					pOox11	14526.5					pOox11	4459.6					pOox11	2.18633				pOox11	1546.69
	pOox11	96206.1			pOox11	136.119			pOox11	172647				pOox11	2.2134e+06					pOox11	16816.2					pOox11	3052.88					pOox11	5.03663				pOox11	1175.66
"-Fe"	Col	68424.9		"-Fe"	Col	81.4231		"-Fe"	Col	3590.74			"-Fe"	Col	21013.5				"-Fe"	Col	43472.6				"-Fe"	Col	6204.08				"-Fe"	Col	961.634			"-Fe"	Col	3162.97
	Col	103884			Col	114.95			Col	3869.46				Col	23466.3					Col	44474.6					Col	6789.96					Col	896.749				Col	5216.31
	Col	132992			Col	136.945			Col	1496.45				Col	14142.7					Col	64739.6					Col	7861.52					Col	830.148				Col	5266.59
	pye1	103622			pye1	52.8618			pye1	2938.82				pye1	33101.9					pye1	78965.1					pye1	11951.4					pye1	0				pye1	8008.39
	pye1	159108			pye1	167.987			pye1	2266.09				pye1	25425.3					pye1	108773					pye1	21000.5					pye1	0.339185				pye1	10313.8
	pye1	209268			pye1	281.853			pye1	4117.05				pye1	46775.4					pye1	82914.5					pye1	17443					pye1	9.42549				pye1	8709.87
	OLVox7	131314			OLVox7	144.902			OLVox7	3.04842e+07				OLVox7	6.90147e+08					OLVox7	48664					OLVox7	12017.1					OLVox7	1148.01				OLVox7	3125.79
	OLVox7	171603			OLVox7	186.073			OLVox7	3.25253e+07				OLVox7	1.03243e+09					OLVox7	77281.4					OLVox7	19468.3					OLVox7	1636.34				OLVox7	8611.74
	OLVox7	101037			OLVox7	139.225			OLVox7	3.16309e+07				OLVox7	5.9539e+08					OLVox7	64664.2					OLVox7	18265.8					OLVox7	2058.69				OLVox7	7257.99
	OLVox11	100945			OLVox11	175.653			OLVox11	1.9782e+06				OLVox11	1.66959e+07					OLVox11	38951.5					OLVox11	10411.7					OLVox11	1842.38				OLVox11	8115.86
	OLVox11	154315			OLVox11	306.253			OLVox11	2.00541e+06				OLVox11	3.02207e+07					OLVox11	47964.8					OLVox11	13947.6					OLVox11	2076.37				OLVox11	10411.4
	OLVox11	143955			OLVox11	204.639			OLVox11	3.03822e+06				OLVox11	4.34826e+07					OLVox11	82775					OLVox11	22096.1					OLVox11	2534.28				OLVox11	14906
	olvm3	121736			olvm3	234.287			olvm3	361.374				olvm3	7602.12					olvm3	38018.6					olvm3	9291.69					olvm3	1800.33				olvm3	7205.94
	olvm3	195121			olvm3	367.345			olvm3	211.9				olvm3	6369.03					olvm3	108785					olvm3	23302.9					olvm3	4094.76				olvm3	18648
	olvm3	87540.7			olvm3	252.212			olvm3	223.424				olvm3	5241.18					olvm3	68724.6					olvm3	9970.31					olvm3	1193.44				olvm3	8502.82
	olvm7	133991			olvm7	203.475			olvm7	832.929				olvm7	7339.18					olvm7	70043.2					olvm7	13642					olvm7	1185.73				olvm7	8353.11
	olvm7	116704			olvm7	146.579			olvm7	1731.03				olvm7	21496					olvm7	70629.8					olvm7	21791.9					olvm7	2543.05				olvm7	9853.36
	olvm7	141411			olvm7	267.993			olvm7	1418.05				olvm7	14529.9					olvm7	61917.5					olvm7	13050					olvm7	1124.36				olvm7	6572.9
	pOox7	143374			pOox7	120.316			pOox7	3.26351e+06				pOox7	4.57048e+07					pOox7	91567.6					pOox7	23268.9					pOox7	2.15186				pOox7	12128.8
	pOox7	139591			pOox7	232.069			pOox7	3.66532e+06				pOox7	6.43462e+07					pOox7	109236					pOox7	24050					pOox7	1.60587				pOox7	12902.8
	pOox7	160587			pOox7	104.969			pOox7	3.42147e+06				pOox7	5.89378e+07					pOox7	101138					pOox7	17071.8					pOox7	0.76033				pOox7	14598.2
	pOox11	134565			pOox11	162.626			pOox11	467121				pOox11	5.70254e+06					pOox11	100995					pOox11	19006.4					pOox11	1.37073				pOox11	20595.7
	pOox11	214955			pOox11	185.529			pOox11	720615				pOox11	9.2728e+06					pOox11	136072					pOox11	30325.1					pOox11	0				pOox11	10476.4
	pOox11	72711.6			pOox11	153.186			pOox11	403141				pOox11	5.80133e+06					pOox11	151258					pOox11	21553.2					pOox11	0				pOox11	15627.8
	H2O	0			H2O	0			H2O	262.084				H2O	0					H2O	83.61					H2O	0					H2O	0				H2O	0
"+Fe"	Col	223986		"+Fe"	Col	30.2463		"+Fe"	Col	215823			"+Fe"	Col	3.02746e+06				"+Fe"	Col	33804				"+Fe"	Col	3026.13				"+Fe"	Col	678.704			"+Fe"	Col	3242.95
	Col	256715			Col	23.3275			Col	322485				Col	4.18862e+06					Col	31456.9					Col	2970.69					Col	537.105				Col	3816.29
	Col	255721			Col	87.5813			Col	120553				Col	1.32635e+06					Col	26399.2					Col	2462.86					Col	954.831				Col	2244.69
	pye1	317310			pye1	37.7511			pye1	160407				pye1	1.79475e+06					pye1	34733.8					pye1	5363.19					pye1	1.18257				pye1	4172.01
	pye1	243052			pye1	10.8164			pye1	172877				pye1	1.85306e+06					pye1	29034.3					pye1	5017.87					pye1	0				pye1	4504.2
	pye1	251015			pye1	75.2809			pye1	120279				pye1	1.45257e+06					pye1	25274.2					pye1	2452.91					pye1	0				pye1	3771.8
	OLVox7	169303			OLVox7	6.22043			OLVox7	8.09644e+07				OLVox7	1.88831e+09					OLVox7	20596.6					OLVox7	2065.98					OLVox7	509.498				OLVox7	3849.1
	OLVox7	256222			OLVox7	6.89194			OLVox7	6.5809e+07				OLVox7	1.86528e+09					OLVox7	29917.6					OLVox7	2952.81					OLVox7	727.941				OLVox7	4021.53
	OLVox7	192089			OLVox7	101.971			OLVox7	7.45297e+07				OLVox7	1.37297e+09					OLVox7	34619					OLVox7	3608					OLVox7	957.574				OLVox7	2690.36
	OLVox11	223636			OLVox11	66.0814			OLVox11	5.13789e+06				OLVox11	8.6657e+07					OLVox11	33475.2					OLVox11	3467.63					OLVox11	1086.62				OLVox11	4236.02
	OLVox11	253410			OLVox11	113.248			OLVox11	5.62412e+06				OLVox11	7.84504e+07					OLVox11	28040.6					OLVox11	2069.76					OLVox11	670.141				OLVox11	4404.21
	OLVox11	244460			OLVox11	24.8174			OLVox11	7.60683e+06				OLVox11	1.04587e+08					OLVox11	29656					OLVox11	3308.44					OLVox11	644.406				OLVox11	3451.02
	olvm3	206149			olvm3	58.9746			olvm3	432.429				olvm3	87850					olvm3	30523.6					olvm3	2710.39					olvm3	700.862				olvm3	3748.54
	olvm3	223728			olvm3	33.427			olvm3	518.314				olvm3	267131					olvm3	30841.3					olvm3	1239.32					olvm3	551.725				olvm3	7516.9
	olvm3	285698			olvm3	48.8222			olvm3	56.2912				olvm3	56238.4					olvm3	27028.9					olvm3	1670.27					olvm3	612.925				olvm3	7302.66
	olvm7	207247			olvm7	72.5538			olvm7	1975.41				olvm7	46087.5					olvm7	23216					olvm7	3046.87					olvm7	546.526				olvm7	2330.38
	olvm7	215359			olvm7	38.7531			olvm7	4073.25				olvm7	71032.5					olvm7	29101.8					olvm7	3069.17					olvm7	580.086				olvm7	2504.74
	olvm7	185977			olvm7	78.8526			olvm7	11577.5				olvm7	148748					olvm7	32597.2					olvm7	1926.81					olvm7	595.004				olvm7	3057.57
	pOox7	163962			pOox7	17.8912			pOox7	1.27721e+06				pOox7	2.24293e+07					pOox7	19840					pOox7	5224.15					pOox7	0				pOox7	1880.15
	pOox7	226267			pOox7	42.0325			pOox7	2.0812e+06				pOox7	2.73848e+07					pOox7	31582.4					pOox7	9384.18					pOox7	0				pOox7	2746.85
	pOox7	260605			pOox7	63.4199			pOox7	2.45582e+06				pOox7	4.36169e+07					pOox7	28684.4					pOox7	3610.9					pOox7	0				pOox7	4706.22
	pOox11	204297			pOox11	30.8651			pOox11	1.22956e+06				pOox11	1.97533e+07					pOox11	26872					pOox11	5470.65					pOox11	1.17206				pOox11	2908.92
	pOox11	189475			pOox11	35.2142			pOox11	979300				pOox11	1.61234e+07					pOox11	27108.5					pOox11	7941.31					pOox11	0.820555				pOox11	1625.83
	pOox11	127796			pOox11	13.7782			pOox11	807735				pOox11	1.37792e+07					pOox11	25937.5					pOox11	3971.28					pOox11	1.21591				pOox11	4265.52
"-Fe"	Col	251868		"-Fe"	Col	58.2731		"-Fe"	Col	609114			"-Fe"	Col	8.77924e+06				"-Fe"	Col	53584.8				"-Fe"	Col	5259.94				"-Fe"	Col	1042.79			"-Fe"	Col	3962.5
	Col	288822			Col	39.8041			Col	663027				Col	8.33281e+06					Col	71602.3					Col	8087.88					Col	1805.09				Col	6391.6
	Col	242035			Col	29.384			Col	238674				Col	3.0174e+06					Col	54635.6					Col	5218.26					Col	1254.66				Col	8161.77
	pye1	214245			pye1	30.7032			pye1	865121				pye1	1.15471e+07					pye1	119107					pye1	18010.6					pye1	0				pye1	7790.15
	pye1	236418			pye1	43.944			pye1	601837				pye1	8.12643e+06					pye1	137066					pye1	21462.4					pye1	0				pye1	7231.36
	pye1	260199			pye1	113.116			pye1	1.08012e+06				pye1	1.66021e+07					pye1	124407					pye1	19011.8					pye1	1.4182				pye1	6554.39
	OLVox7	188137			OLVox7	35.5196			OLVox7	7.72124e+07				OLVox7	1.71655e+09					OLVox7	43093					OLVox7	5496.17					OLVox7	1110.13				OLVox7	4422.38
	OLVox7	260373			OLVox7	54.4932			OLVox7	8.66383e+07				OLVox7	2.06576e+09					OLVox7	78177.8					OLVox7	9239.31					OLVox7	1540.15				OLVox7	3575.11
	OLVox7	256301			OLVox7	36.0836			OLVox7	8.10607e+07				OLVox7	1.90932e+09					OLVox7	87225.1					OLVox7	9031.91					OLVox7	1539.61				OLVox7	4234.91
	OLVox11	291867			OLVox11	20.827			OLVox11	8.85317e+06				OLVox11	1.43401e+08					OLVox11	65007					OLVox11	9984.6					OLVox11	1479.27				OLVox11	5209.61
	OLVox11	217946			OLVox11	17.0572			OLVox11	6.75691e+06				OLVox11	1.1048e+08					OLVox11	92355.5					OLVox11	9358.93					OLVox11	1370.62				OLVox11	4112.65
	OLVox11	264346			OLVox11	48.8294			OLVox11	6.00378e+06				OLVox11	9.29544e+07					OLVox11	76205.4					OLVox11	10042					OLVox11	1180.39				OLVox11	6211.22
	olvm3	182429			olvm3	58.6362			olvm3	426.067				olvm3	293997					olvm3	66040.6					olvm3	5124.49					olvm3	1356.16				olvm3	6068.08
	olvm3	276811			olvm3	27.5587			olvm3	450.384				olvm3	207091					olvm3	69783.5					olvm3	8487.39					olvm3	1357.12				olvm3	4570.64
	olvm3	181911			olvm3	17.8544			olvm3	144.19				olvm3	1.25168e+06					olvm3	94525.9					olvm3	3983.25					olvm3	1413.98				olvm3	7894.3
	olvm7	138711			olvm7	35.4985			olvm7	18639.5				olvm7	238626					olvm7	63151.7					olvm7	6151.71					olvm7	944.747				olvm7	6033.48
	olvm7	302392			olvm7	21.9195			olvm7	48322.9				olvm7	374103					olvm7	86115.7					olvm7	10488.5					olvm7	1572.82				olvm7	3696.8
	olvm7	270844			olvm7	28.7899			olvm7	28346.4				olvm7	251211					olvm7	65968.9					olvm7	5258.11					olvm7	846.557				olvm7	4817.15
	pOox7	214691			pOox7	23.4229			pOox7	1.39655e+06				pOox7	1.92722e+07					pOox7	88180.7					pOox7	13400					pOox7	1.54068				pOox7	5072.59
	pOox7	243460			pOox7	11.9254			pOox7	2.18346e+06				pOox7	3.23701e+07					pOox7	158010					pOox7	24233					pOox7	2.44385				pOox7	6573.78
	pOox7	178381			pOox7	40.2979			pOox7	2.98544e+06				pOox7	4.14823e+07					pOox7	138380					pOox7	14818.5					pOox7	0.855065				pOox7	5040.86
	pOox11	244981			pOox11	79.3962			pOox11	2.11521e+06				pOox11	2.88311e+07					pOox11	141740					pOox11	23102.3					pOox11	1.65092				pOox11	8410.62
	pOox11	254341			pOox11	16.6489			pOox11	1.91985e+06				pOox11	3.25936e+07					pOox11	120053					pOox11	16966.7					pOox11	3.09995				pOox11	7361.51
	pOox11	302290			pOox11	40.462			pOox11	3.46564e+06				pOox11	5.77218e+07					pOox11	160570					pOox11	14209.5					pOox11	0				pOox11	5022.96
	H2O	0			H2O	0			H2O	262.084				H2O	0					H2O	83.61					H2O	0					H2O	0				H2O	0
BEFORE YELLOW LINE: ORIGINAL VALUES; AFTER YELLOW LINE: AFTER NORMALIZATION AND DATA ANALYSIS, VALUES USED FOR PLOTTING THE GRAPHS
								Shoot	line	treatment	value		Shoot	line	treatment	value			Shoot	line	treatment	value			Shoot	line	treatment	value			Shoot	line	treatment	value		Shoot	line	treatment	value
									Col	Plus Fe	433.898			Col	Plus Fe	2396.29				Col	Plus Fe	12865.2				Col	Plus Fe	1399				Col	Plus Fe	14.5702			Col	Plus Fe	978.124
									Col	Plus Fe	103.801			Col	Plus Fe	2614.02				Col	Plus Fe	11296.5				Col	Plus Fe	1538.02				Col	Plus Fe	19.5267			Col	Plus Fe	808.478
									Col	Plus Fe	1e-08			Col	Plus Fe	2631				Col	Plus Fe	10499.1				Col	Plus Fe	898.456				Col	Plus Fe	1e-08			Col	Plus Fe	457.973
									Col	Minus Fe	2471.31			Col	Minus Fe	15930.4				Col	Minus Fe	32959.3				Col	Minus Fe	4659.65				Col	Minus Fe	669.886			Col	Minus Fe	2345.22
									Col	Minus Fe	1750.53			Col	Minus Fe	11704.5				Col	Minus Fe	22192.7				Col	Minus Fe	3345.75				Col	Minus Fe	391.865			Col	Minus Fe	2556.98
									Col	Minus Fe	429.64			Col	Minus Fe	5483.25				Col	Minus Fe	25259.3				Col	Minus Fe	3024.18				Col	Minus Fe	271.389			Col	Minus Fe	2008.26
									pye1	Plus Fe	331.877			pye1	Plus Fe	5623.89				pye1	Plus Fe	11758.8				pye1	Plus Fe	1825.49				pye1	Plus Fe	1e-08			pye1	Plus Fe	2115.24
									pye1	Plus Fe	178.634			pye1	Plus Fe	2300.51				pye1	Plus Fe	9174.66				pye1	Plus Fe	1409.35				pye1	Plus Fe	2e-08			pye1	Plus Fe	414.156
									pye1	Plus Fe	219.714			pye1	Plus Fe	4667.4				pye1	Plus Fe	12005.1				pye1	Plus Fe	949.902				pye1	Plus Fe	3e-08			pye1	Plus Fe	691.72
									pye1	Minus Fe	1317.72			pye1	Minus Fe	16597.3				pye1	Minus Fe	39588				pye1	Minus Fe	5975.49				pye1	Minus Fe	1e-08			pye1	Minus Fe	3995.29
									pye1	Minus Fe	600.836			pye1	Minus Fe	8265.43				pye1	Minus Fe	35513.5				pye1	Minus Fe	6817.4				pye1	Minus Fe	2e-08			pye1	Minus Fe	3320.22
									pye1	Minus Fe	889.285			pye1	Minus Fe	11571.4				pye1	Minus Fe	20545				pye1	Minus Fe	4271.1				pye1	Minus Fe	3e-08			pye1	Minus Fe	2097.59
									OLVox7	Plus Fe	1.06796e+07			OLVox7	Plus Fe	1.97929e+08				OLVox7	Plus Fe	9951.44				OLVox7	Plus Fe	1200.07				OLVox7	Plus Fe	33.5725			OLVox7	Plus Fe	400.861
									OLVox7	Plus Fe	9.33356e+06			OLVox7	Plus Fe	2.50708e+08				OLVox7	Plus Fe	5539.05				OLVox7	Plus Fe	1681.88				OLVox7	Plus Fe	7.68162			OLVox7	Plus Fe	357.542
									OLVox7	Plus Fe	2.67788e+07			OLVox7	Plus Fe	4.52868e+08				OLVox7	Plus Fe	12705.8				OLVox7	Plus Fe	2315.86				OLVox7	Plus Fe	26.6999			OLVox7	Plus Fe	373.455
									OLVox7	Minus Fe	1.20878e+07			OLVox7	Minus Fe	2.73666e+08				OLVox7	Minus Fe	19206.3				OLVox7	Minus Fe	4707.74				OLVox7	Minus Fe	397.765			OLVox7	Minus Fe	1182.02
									OLVox7	Minus Fe	9.86902e+06			OLVox7	Minus Fe	3.13271e+08				OLVox7	Minus Fe	23367.7				OLVox7	Minus Fe	5850.81				OLVox7	Minus Fe	440.055			OLVox7	Minus Fe	2556.6
									OLVox7	Minus Fe	1.63055e+07			OLVox7	Minus Fe	3.06924e+08				OLVox7	Minus Fe	33219.6				OLVox7	Minus Fe	9344.26				OLVox7	Minus Fe	989.486			OLVox7	Minus Fe	3669.73
									OLVox11	Plus Fe	2.34392e+06			OLVox11	Plus Fe	3.25216e+07				OLVox11	Plus Fe	13503.6				OLVox11	Plus Fe	2520.15				OLVox11	Plus Fe	108.615			OLVox11	Plus Fe	979.424
									OLVox11	Plus Fe	1.83861e+06			OLVox11	Plus Fe	2.80285e+07				OLVox11	Plus Fe	8035.41				OLVox11	Plus Fe	1241.45				OLVox11	Plus Fe	39.2719			OLVox11	Plus Fe	936.755
									OLVox11	Plus Fe	1.84335e+06			OLVox11	Plus Fe	1.88519e+07				OLVox11	Plus Fe	7290.77				OLVox11	Plus Fe	2157.08				OLVox11	Plus Fe	1e-08			OLVox11	Plus Fe	705.128
									OLVox11	Minus Fe	1.02083e+06			OLVox11	Minus Fe	8.61759e+06				OLVox11	Minus Fe	19971.3				OLVox11	Minus Fe	5283.42				OLVox11	Minus Fe	860.289			OLVox11	Minus Fe	4098.39
									OLVox11	Minus Fe	677086			OLVox11	Minus Fe	1.02062e+07				OLVox11	Minus Fe	16067.3				OLVox11	Minus Fe	4607.03				OLVox11	Minus Fe	597.813			OLVox11	Minus Fe	3412.78
									OLVox11	Minus Fe	1.09915e+06			OLVox11	Minus Fe	1.57331e+07				OLVox11	Minus Fe	29846				OLVox11	Minus Fe	7920.95				OLVox11	Minus Fe	842.93			OLVox11	Minus Fe	5319.35
									olvm3	Plus Fe	226.69			olvm3	Plus Fe	3479.19				olvm3	Plus Fe	6875.66				olvm3	Plus Fe	1917.41				olvm3	Plus Fe	32.1172			olvm3	Plus Fe	1130.51
									olvm3	Plus Fe	1e-08			olvm3	Plus Fe	5447.1				olvm3	Plus Fe	10332.6				olvm3	Plus Fe	1476				olvm3	Plus Fe	1e-08			olvm3	Plus Fe	1038.99
									olvm3	Plus Fe	2e-08			olvm3	Plus Fe	3298.73				olvm3	Plus Fe	16381.9				olvm3	Plus Fe	2041.87				olvm3	Plus Fe	103.159			olvm3	Plus Fe	1005.01
									olvm3	Minus Fe	1e-08			olvm3	Minus Fe	3154.06				olvm3	Minus Fe	16139.1				olvm3	Minus Fe	3877.34				olvm3	Minus Fe	670.398			olvm3	Minus Fe	2984.46
									olvm3	Minus Fe	2e-08			olvm3	Minus Fe	1602.87				olvm3	Minus Fe	28932.7				olvm3	Minus Fe	6125.41				olvm3	Minus Fe	995.483			olvm3	Minus Fe	4882.23
									olvm3	Minus Fe	3e-08			olvm3	Minus Fe	2972.8				olvm3	Minus Fe	40751.1				olvm3	Minus Fe	5790.76				olvm3	Minus Fe	560.853			olvm3	Minus Fe	4916.32
									olvm7	Plus Fe	231.848			olvm7	Plus Fe	2274.65				olvm7	Plus Fe	7100.34				olvm7	Plus Fe	2372.68				olvm7	Plus Fe	95.0578			olvm7	Plus Fe	926.874
									olvm7	Plus Fe	30.0194			olvm7	Plus Fe	2206.64				olvm7	Plus Fe	10432				olvm7	Plus Fe	1477.4				olvm7	Plus Fe	0.0795093			olvm7	Plus Fe	829.203
									olvm7	Plus Fe	64.7487			olvm7	Plus Fe	1742.49				olvm7	Plus Fe	14266.6				olvm7	Plus Fe	1937.16				olvm7	Plus Fe	34.0914			olvm7	Plus Fe	904.514
									olvm7	Minus Fe	142.824			olvm7	Minus Fe	2774.17				olvm7	Minus Fe	27119.3				olvm7	Minus Fe	5224.55				olvm7	Minus Fe	381.876			olvm7	Minus Fe	3168.36
									olvm7	Minus Fe	590.097			olvm7	Minus Fe	9527.07				olvm7	Minus Fe	31415.4				olvm7	Minus Fe	9659.11				olvm7	Minus Fe	1069.41			olvm7	Minus Fe	4331.6
									olvm7	Minus Fe	327.229			olvm7	Minus Fe	5255.68				olvm7	Minus Fe	22687.7				olvm7	Minus Fe	4710.32				olvm7	Minus Fe	315.579			olvm7	Minus Fe	2323.43
									pOox7	Plus Fe	1.53331e+06			pOox7	Plus Fe	2.16126e+07				pOox7	Plus Fe	11259.3				pOox7	Plus Fe	4324.19				pOox7	Plus Fe	1e-08			pOox7	Plus Fe	1186.7
									pOox7	Plus Fe	2.2972e+06			pOox7	Plus Fe	3.10965e+07				pOox7	Plus Fe	9572.63				pOox7	Plus Fe	3933.82				pOox7	Plus Fe	2e-08			pOox7	Plus Fe	831.741
									pOox7	Plus Fe	1.53343e+06			pOox7	Plus Fe	2.3249e+07				pOox7	Plus Fe	11241.7				pOox7	Plus Fe	1934.96				pOox7	Plus Fe	3e-08			pOox7	Plus Fe	1094.02
									pOox7	Minus Fe	1.18478e+06			pOox7	Minus Fe	1.65946e+07				pOox7	Minus Fe	33172.6				pOox7	Minus Fe	8404.86				pOox7	Minus Fe	1e-08			pOox7	Minus Fe	4360.08
									pOox7	Minus Fe	1.36782e+06			pOox7	Minus Fe	2.40158e+07				pOox7	Minus Fe	40652.3				pOox7	Minus Fe	8889.56				pOox7	Minus Fe	2e-08			pOox7	Minus Fe	4729.09
									pOox7	Minus Fe	1.1088e+06			pOox7	Minus Fe	1.9102e+07				pOox7	Minus Fe	32718.1				pOox7	Minus Fe	5499.02				pOox7	Minus Fe	3e-08			pOox7	Minus Fe	4697.31
									pOox11	Plus Fe	167785			pOox11	Plus Fe	1.88919e+06				pOox11	Plus Fe	14100.3				pOox11	Plus Fe	2725.48				pOox11	Plus Fe	1e-08			pOox11	Plus Fe	1205.66
									pOox11	Plus Fe	124814			pOox11	Plus Fe	1.44528e+06				pOox11	Plus Fe	9745.59				pOox11	Plus Fe	2984.61				pOox11	Plus Fe	2e-08			pOox11	Plus Fe	1011.9
									pOox11	Plus Fe	93256.8			pOox11	Plus Fe	1.19828e+06				pOox11	Plus Fe	8985.45				pOox11	Plus Fe	1579.15				pOox11	Plus Fe	3e-08			pOox11	Plus Fe	562.816
									pOox11	Minus Fe	180609			pOox11	Minus Fe	2.20679e+06				pOox11	Minus Fe	38989.3				pOox11	Minus Fe	7292.43				pOox11	Minus Fe	1e-08			pOox11	Minus Fe	7907.5
									pOox11	Minus Fe	174410			pOox11	Minus Fe	2.24564e+06				pOox11	Minus Fe	32888.8				pOox11	Minus Fe	7299.2				pOox11	Minus Fe	2e-08			pOox11	Minus Fe	2492.25
									pOox11	Minus Fe	288691			pOox11	Minus Fe	4.15853e+06				pOox11	Minus Fe	108259				pOox11	Minus Fe	15340.4				pOox11	Minus Fe	3e-08			pOox11	Minus Fe	11092.8
								Root	line	treatment	value		Root	line	treatment	value			Root	line	treatment	value			Root	line	treatment	value			Root	line	treatment	value		Root	line	treatment	value
									Col	Plus Fe	122975			Col	Plus Fe	1.72736e+06				Col	Plus Fe	19222.6				Col	Plus Fe	1709.36				Col	Plus Fe	369.99			Col	Plus Fe	1833.07
									Col	Plus Fe	160392			Col	Plus Fe	2.0851e+06				Col	Plus Fe	15606.1				Col	Plus Fe	1467.21				Col	Plus Fe	255.76			Col	Plus Fe	1888.15
									Col	Plus Fe	60085.3			Col	Plus Fe	662952				Col	Plus Fe	13110.5				Col	Plus Fe	1187.32				Col	Plus Fe	433.508			Col	Plus Fe	1078.26
									Col	Minus Fe	308936			Col	Minus Fe	4.45505e+06				Col	Minus Fe	27119.9				Col	Minus Fe	2639.62				Col	Minus Fe	499.602			Col	Minus Fe	1981.22
									Col	Minus Fe	293246			Col	Minus Fe	3.68714e+06				Col	Minus Fe	31628.4				Col	Minus Fe	3561.16				Col	Minus Fe	781.116			Col	Minus Fe	2810.58
									Col	Minus Fe	125870			Col	Minus Fe	1.59321e+06				Col	Minus Fe	28788.7				Col	Minus Fe	2739.8				Col	Minus Fe	646.962			Col	Minus Fe	4294.01
									pye1	Plus Fe	64483.5			pye1	Plus Fe	722824				pye1	Plus Fe	13940.2				pye1	Plus Fe	2144.83				pye1	Plus Fe	1e-08			pye1	Plus Fe	1665.08
									pye1	Plus Fe	90749.2			pye1	Plus Fe	974266				pye1	Plus Fe	15215.5				pye1	Plus Fe	2632.53				pye1	Plus Fe	2e-08			pye1	Plus Fe	2362.46
									pye1	Plus Fe	61075.9			pye1	Plus Fe	739631				pye1	Plus Fe	12789.1				pye1	Plus Fe	1210.72				pye1	Plus Fe	3e-08			pye1	Plus Fe	1882.32
									pye1	Minus Fe	515883			pye1	Minus Fe	6.88802e+06				pye1	Minus Fe	70981.1				pye1	Minus Fe	10725.3				pye1	Minus Fe	1e-08			pye1	Minus Fe	4628.63
									pye1	Minus Fe	325183			pye1	Minus Fe	4.39306e+06				pye1	Minus Fe	74027.8				pye1	Minus Fe	11578.7				pye1	Minus Fe	2e-08			pye1	Minus Fe	3885.46
									pye1	Minus Fe	530489			pye1	Minus Fe	8.1567e+06				pye1	Minus Fe	61025.4				pye1	Minus Fe	9285.06				pye1	Minus Fe	3e-08			pye1	Minus Fe	3164.65
									OLVox7	Plus Fe	6.11102e+07			OLVox7	Plus Fe	1.42526e+09				OLVox7	Plus Fe	15478.1				OLVox7	Plus Fe	1554.67				OLVox7	Plus Fe	379.864			OLVox7	Plus Fe	2900.53
									OLVox7	Plus Fe	3.28208e+07			OLVox7	Plus Fe	9.30273e+08				OLVox7	Plus Fe	14875.7				OLVox7	Plus Fe	1469.22				OLVox7	Plus Fe	359.609			OLVox7	Plus Fe	2002.22
									OLVox7	Plus Fe	4.9605e+07			OLVox7	Plus Fe	9.13814e+08				OLVox7	Plus Fe	22918.1				OLVox7	Plus Fe	2333.53				OLVox7	Plus Fe	569.47			OLVox7	Plus Fe	1722.77
									OLVox7	Minus Fe	5.24521e+07			OLVox7	Minus Fe	1.16609e+09				OLVox7	Minus Fe	29193.2				OLVox7	Minus Fe	3709.56				OLVox7	Minus Fe	730.006			OLVox7	Minus Fe	2980.1
									OLVox7	Minus Fe	4.25279e+07			OLVox7	Minus Fe	1.01401e+09				OLVox7	Minus Fe	38307.3				OLVox7	Minus Fe	4508.54				OLVox7	Minus Fe	729.262			OLVox7	Minus Fe	1728.16
									OLVox7	Minus Fe	4.04194e+07			OLVox7	Minus Fe	9.52049e+08				OLVox7	Minus Fe	43433.7				OLVox7	Minus Fe	4485.62				OLVox7	Minus Fe	749.71			OLVox7	Minus Fe	2093.67
									OLVox11	Plus Fe	2.9364e+06			OLVox11	Plus Fe	4.95291e+07				OLVox11	Plus Fe	19047.3				OLVox11	Plus Fe	1944.17				OLVox11	Plus Fe	583.291			OLVox11	Plus Fe	2383.35
									OLVox11	Plus Fe	2.83705e+06			OLVox11	Plus Fe	3.95764e+07				OLVox11	Plus Fe	14046.5				OLVox11	Plus Fe	987.014				OLVox11	Plus Fe	280.94			OLVox11	Plus Fe	2164.69
									OLVox11	Plus Fe	3.97643e+06			OLVox11	Plus Fe	5.46742e+07				OLVox11	Plus Fe	15446.5				OLVox11	Plus Fe	1716.56				OLVox11	Plus Fe	323.899			OLVox11	Plus Fe	1791.1
									OLVox11	Minus Fe	3.87616e+06			OLVox11	Minus Fe	6.27867e+07				OLVox11	Minus Fe	28417				OLVox11	Minus Fe	4362.55				OLVox11	Minus Fe	638.564			OLVox11	Minus Fe	2271.86
									OLVox11	Minus Fe	3.96174e+06			OLVox11	Minus Fe	6.47799e+07				OLVox11	Minus Fe	54093.4				OLVox11	Minus Fe	5477.58				OLVox11	Minus Fe	793.657			OLVox11	Minus Fe	2401.44
									OLVox11	Minus Fe	2.90256e+06			OLVox11	Minus Fe	4.49416e+07				OLVox11	Minus Fe	36779.7				OLVox11	Minus Fe	4831.5				OLVox11	Minus Fe	547.086			OLVox11	Minus Fe	2979.39
									olvm3	Plus Fe	69.0531			olvm3	Plus Fe	54433.2				olvm3	Plus Fe	18837.2				olvm3	Plus Fe	1643.96				olvm3	Plus Fe	397.99			olvm3	Plus Fe	2287.64
									olvm3	Plus Fe	127.273			olvm3	Plus Fe	152576				olvm3	Plus Fe	17550.8				olvm3	Plus Fe	688.852				olvm3	Plus Fe	296.071			olvm3	Plus Fe	4274.83
									olvm3	Plus Fe	1e-08			olvm3	Plus Fe	25135.9				olvm3	Plus Fe	12031.8				olvm3	Plus Fe	725.337				olvm3	Plus Fe	252.345			olvm3	Plus Fe	3244.93
									olvm3	Minus Fe	73.814			olvm3	Minus Fe	205955				olvm3	Minus Fe	46173.3				olvm3	Minus Fe	3549.51				olvm3	Minus Fe	909.141			olvm3	Minus Fe	4210.66
									olvm3	Minus Fe	74.2091			olvm3	Minus Fe	95594.8				olvm3	Minus Fe	32165.5				olvm3	Minus Fe	3905.64				olvm3	Minus Fe	613.818			olvm3	Minus Fe	2097.4
									olvm3	Minus Fe	1e-08			olvm3	Minus Fe	879309				olvm3	Minus Fe	66334.3				olvm3	Minus Fe	2785.74				olvm3	Minus Fe	980.797			olvm3	Minus Fe	5533.31
									olvm7	Plus Fe	1012			olvm7	Plus Fe	28381.4				olvm7	Plus Fe	14223				olvm7	Plus Fe	1834.52				olvm7	Plus Fe	292.339			olvm7	Plus Fe	1392.6
									olvm7	Plus Fe	2238.74			olvm7	Plus Fe	42131.4				olvm7	Plus Fe	17197.9				olvm7	Plus Fe	1798.41				olvm7	Plus Fe	321.255			olvm7	Plus Fe	1463.45
									olvm7	Plus Fe	7723.79			olvm7	Plus Fe	102192				olvm7	Plus Fe	22294.9				olvm7	Plus Fe	1270.24				olvm7	Plus Fe	354.791			olvm7	Plus Fe	2047.5
									olvm7	Minus Fe	16901.1			olvm7	Minus Fe	219848				olvm7	Minus Fe	58081.2				olvm7	Minus Fe	5635.76				olvm7	Minus Fe	837.823			olvm7	Minus Fe	5526.82
									olvm7	Minus Fe	20301.4			olvm7	Minus Fe	158088				olvm7	Minus Fe	36348.1				olvm7	Minus Fe	4423.22				olvm7	Minus Fe	655.416			olvm7	Minus Fe	1553.01
									olvm7	Minus Fe	13237.8			olvm7	Minus Fe	118518				olvm7	Minus Fe	31073.9				olvm7	Minus Fe	2467.41				olvm7	Minus Fe	385.857			olvm7	Minus Fe	2259.35
									pOox7	Plus Fe	995272			pOox7	Plus Fe	1.74819e+07				pOox7	Plus Fe	15384.7				pOox7	Plus Fe	4057.88				pOox7	Plus Fe	1e-08			pOox7	Plus Fe	1451.49
									pOox7	Plus Fe	1.17538e+06			pOox7	Plus Fe	1.54681e+07				pOox7	Plus Fe	17768.2				pOox7	Plus Fe	5276.87				pOox7	Plus Fe	2e-08			pOox7	Plus Fe	1527.8
									pOox7	Plus Fe	1.20429e+06			pOox7	Plus Fe	2.13918e+07				pOox7	Plus Fe	13996.1				pOox7	Plus Fe	1739.86				pOox7	Plus Fe	3e-08			pOox7	Plus Fe	2277.05
									pOox7	Minus Fe	831138			pOox7	Minus Fe	1.14719e+07				pOox7	Minus Fe	52426.4				pOox7	Minus Fe	7962.48				pOox7	Minus Fe	1e-08			pOox7	Minus Fe	3005.55
									pOox7	Minus Fe	1.14592e+06			pOox7	Minus Fe	1.69906e+07				pOox7	Minus Fe	82886.7				pOox7	Minus Fe	12713.3				pOox7	Minus Fe	2e-08			pOox7	Minus Fe	3444.22
									pOox7	Minus Fe	2.13888e+06			pOox7	Minus Fe	2.97223e+07				pOox7	Minus Fe	99061.7				pOox7	Minus Fe	10588.7				pOox7	Minus Fe	3e-08			pOox7	Minus Fe	3582.94
									pOox11	Plus Fe	768987			pOox11	Plus Fe	1.2357e+07				pOox11	Plus Fe	16738.6				pOox11	Plus Fe	3402.95				pOox11	Plus Fe	1e-08			pOox11	Plus Fe	1800.42
									pOox11	Plus Fe	660363			pOox11	Plus Fe	1.08756e+07				pOox11	Plus Fe	18205.2				pOox11	Plus Fe	5332.87				pOox11	Plus Fe	2e-08			pOox11	Plus Fe	1072.91
									pOox11	Plus Fe	807459			pOox11	Plus Fe	1.37791e+07				pOox11	Plus Fe	25840.2				pOox11	Plus Fe	3957.51				pOox11	Plus Fe	3e-08			pOox11	Plus Fe	4251.74
									pOox11	Minus Fe	1.10348e+06			pOox11	Minus Fe	1.50431e+07				pOox11	Minus Fe	73870.9				pOox11	Minus Fe	12012.6				pOox11	Minus Fe	1e-08			pOox11	Minus Fe	4346.98
									pOox11	Minus Fe	964470			pOox11	Minus Fe	1.63763e+07				pOox11	Minus Fe	60269.2				pOox11	Minus Fe	8516.39				pOox11	Minus Fe	2e-08			pOox11	Minus Fe	3690.35
									pOox11	Minus Fe	1.46504e+06			pOox11	Minus Fe	2.44031e+07				pOox11	Minus Fe	67832				pOox11	Minus Fe	5990.23				pOox11	Minus Fe	3e-08			pOox11	Minus Fe	2106.45
