# Supplementary material for: The small iron-deficiency-induced protein OLIVIA and its relation to the bHLH transcription factor POPEYE
Source: PLoS One. 2024 Apr 16;19(4):e0295732. doi: 10.1371/journal.pone.0295732 (PMC11020826; doi:10.1371/journal.pone.0295732)
Supplement: S4 File — Original data. (TXT) [file pone.0295732.s011.txt]

line	treatment	value
Col	Plus Fe	7.746
Col	Plus Fe	6.998333333
Col	Plus Fe	7.275666667
Col	Minus Fe	6.957333333
Col	Minus Fe	6.934666667
Col	Minus Fe	5.495
olvm3	Plus Fe	3.923333333
olvm3	Plus Fe	2.838333333
olvm3	Plus Fe	4.360666667
olvm3	Minus Fe	3.893333333
olvm3	Minus Fe	3.378
olvm3	Minus Fe	3.411
olvm7	Plus Fe	4.893
olvm7	Plus Fe	2.825666667
olvm7	Plus Fe	4.002
olvm7	Minus Fe	3.017333333
olvm7	Minus Fe	2.723666667
olvm7	Minus Fe	4.363333333
