# Supplementary material for: The small iron-deficiency-induced protein OLIVIA and its relation to the bHLH transcription factor POPEYE
Source: PLoS One. 2024 Apr 16;19(4):e0295732. doi: 10.1371/journal.pone.0295732 (PMC11020826; doi:10.1371/journal.pone.0295732)
Supplement: S5 File — Original data. (TXT) [file pone.0295732.s012.txt]

line	treatment	value
Col	Plus Fe	5.203
Col	Plus Fe	6.398666667
Col	Plus Fe	6.602
Col	Minus Fe	3.814
Col	Minus Fe	4.850666667
Col	Minus Fe	4.161666667
pye1	Plus Fe	4.653666667
pye1	Plus Fe	3.979333333
pye1	Plus Fe	4.676
pye1	Minus Fe	4.910666667
pye1	Minus Fe	2.639666667
pye1	Minus Fe	3.555666667
OLVox7	Plus Fe	6.167333333
OLVox7	Plus Fe	5.074333333
OLVox7	Plus Fe	6.379333333
OLVox7	Minus Fe	5.633
OLVox7	Minus Fe	5.005333333
OLVox7	Minus Fe	4.824
OLVox11	Plus Fe	6.704666667
OLVox11	Plus Fe	5.518666667
OLVox11	Plus Fe	4.920666667
OLVox11	Minus Fe	5.442666667
OLVox11	Minus Fe	4.954666667
OLVox11	Minus Fe	4.419333333
