# Supplementary material for: The small iron-deficiency-induced protein OLIVIA and its relation to the bHLH transcription factor POPEYE
Source: PLoS One. 2024 Apr 16;19(4):e0295732. doi: 10.1371/journal.pone.0295732 (PMC11020826; doi:10.1371/journal.pone.0295732)
Supplement: S6 File — Original data. (TXT) [file pone.0295732.s013.txt]

line	treatment	value
Col	Plus Fe	109.123539
Col	Plus Fe	112.652418
Col	Plus Fe	112.9337809
Col	Minus Fe	61.56622183
Col	Minus Fe	80.31491341
Col	Minus Fe	68.63922005
olvm3	Plus Fe	99.38769479
olvm3	Plus Fe	93.7214402
olvm3	Plus Fe	116.6414133
olvm3	Minus Fe	67.35117049
olvm3	Minus Fe	66.79648044
olvm3	Minus Fe	61.67647456
olvm7	Plus Fe	76.74828505
olvm7	Plus Fe	83.76912673
olvm7	Plus Fe	94.56873919
olvm7	Minus Fe	61.62988846
olvm7	Minus Fe	48.71176002
olvm7	Minus Fe	56.66837532
