# Supplementary material for: The small iron-deficiency-induced protein OLIVIA and its relation to the bHLH transcription factor POPEYE
Source: PLoS One. 2024 Apr 16;19(4):e0295732. doi: 10.1371/journal.pone.0295732 (PMC11020826; doi:10.1371/journal.pone.0295732)
Supplement: S7 File — Original data. (TXT) [file pone.0295732.s014.txt]

line	treatment	value
Col	Plus Fe	67.19143548
Col	Plus Fe	63.12906354
Col	Plus Fe	67.05468056
Col	Minus Fe	40.32376902
Col	Minus Fe	52.20382517
Col	Minus Fe	52.08370481
olvm3	Plus Fe	60.8235747
olvm3	Plus Fe	59.31585017
olvm3	Plus Fe	68.61859322
olvm3	Minus Fe	54.28360551
olvm3	Minus Fe	53.43489195
olvm3	Minus Fe	55.13029464
olvm7	Plus Fe	55.85464962
olvm7	Plus Fe	55.75914193
olvm7	Plus Fe	91.52483333
olvm7	Minus Fe	63.30824821
olvm7	Minus Fe	65.53707639
olvm7	Minus Fe	76.64322426
