# Supplementary material for: The small iron-deficiency-induced protein OLIVIA and its relation to the bHLH transcription factor POPEYE
Source: PLoS One. 2024 Apr 16;19(4):e0295732. doi: 10.1371/journal.pone.0295732 (PMC11020826; doi:10.1371/journal.pone.0295732)
Supplement: S8 File — Original data. (TXT) [file pone.0295732.s015.txt]

line	treatment	value
Col	Plus Fe	212.0671171
Col	Plus Fe	183.5120675
Col	Plus Fe	191.2165046
Col	Minus Fe	155.2189784
Col	Minus Fe	186.1507087
Col	Minus Fe	185.888491
olvm3	Plus Fe	213.1915598
olvm3	Plus Fe	212.9688698
olvm3	Plus Fe	230.8665452
olvm3	Minus Fe	206.3773933
olvm3	Minus Fe	198.1468506
olvm3	Minus Fe	161.5770257
olvm7	Plus Fe	201.5831823
olvm7	Plus Fe	202.5000055
olvm7	Plus Fe	217.9206366
olvm7	Minus Fe	175.1873941
olvm7	Minus Fe	141.2073507
olvm7	Minus Fe	181.119161
