# Supplementary material for: The small iron-deficiency-induced protein OLIVIA and its relation to the bHLH transcription factor POPEYE
Source: PLoS One. 2024 Apr 16;19(4):e0295732. doi: 10.1371/journal.pone.0295732 (PMC11020826; doi:10.1371/journal.pone.0295732)
Supplement: S9 File — Original data. (TXT) [file pone.0295732.s016.txt]

line	treatment	value
Col	Plus Fe	312.5650675
Col	Plus Fe	285.3436323
Col	Plus Fe	277.1561236
Col	Minus Fe	188.5871365
Col	Minus Fe	273.8671495
Col	Minus Fe	269.5854923
olvm3	Plus Fe	286.0592104
olvm3	Plus Fe	311.0282021
olvm3	Plus Fe	327.9729523
olvm3	Minus Fe	283.747588
olvm3	Minus Fe	343.6397394
olvm3	Minus Fe	334.8884592
olvm7	Plus Fe	273.5842424
olvm7	Plus Fe	265.9322969
olvm7	Plus Fe	432.8189401
olvm7	Minus Fe	275.9560054
olvm7	Minus Fe	283.7204514
olvm7	Minus Fe	458.4121176
